# Supplementary material for: Effects of Exogenous MDA Supplementation to Diet on Antioxidant Capacity, Immunity and Body Color of Channel Catfish (Ictalurus punctatus)
Source: Vet Sci. 2026 Jun 29;13(7):632. doi: 10.3390/vetsci13070632 (PMC13431366; doi:10.3390/vetsci13070632)
Supplement: Supplementary file 1 [file vetsci-13-00632-s001.zip]

Archive with 1 entries (1 files):
- vetsci-4380120-supplementary.pdf
